# Supplementary material for: Seeing the forest for the trees through metabolic scaling
Source: PNAS Nexus. 2022 Mar 10;1(1):pgac008. doi: 10.1093/pnasnexus/pgac008 (PMC9802057; doi:10.1093/pnasnexus/pgac008)
Supplement: pgac008_Supplemental_Files [file pgac008_supplemental_files.zip]

Archive with 2 entries (2 files):
- PNASNEXUS-PNASNEXUS-2021-00158-s01.pdf
- PNASNEXUS-PNASNEXUS-2021-00158-s02.pdf
